# Supplementary material for: Integrating single-cell and bulk RNA sequencing data unveils antigen presentation and process-related CAFS and establishes a predictive signature in prostate cancer
Source: J Transl Med. 2024 Jan 14;22:57. doi: 10.1186/s12967-023-04807-y (PMC10789066; doi:10.1186/s12967-023-04807-y)
Supplement: Supplementary file 1 — Additional file 1: Table S1. Gene list of antigen processing and presentation-related genes (APPRGs). [file 12967_2023_4807_MOESM1_ESM.txt]

ANAPC1
ANAPC10
ANAPC11
ANAPC13
ANAPC2
ANAPC4
ANAPC5
ANAPC7
ARIH2
ASB1
ASB10
ASB11
ASB12
ASB13
ASB14
ASB15
ASB16
ASB17
ASB18
ASB2
ASB3
ASB4
ASB5
ASB6
ASB7
ASB8
ASB9
ATG7
B2M
BCAP31
BLMH
BTRC
CALR
CANX
CBLB
CD207
CD36
CD74
CDC16
CDC20
CDC23
CDC26
CDC27
CDC34
CTSB
CTSL1
CTSL2
CTSS
CUL1
CUL2
CUL3
CUL5
CUL7
CYBA
CYBB
DET1
DTX3L
DZIP3
ERAP1
ERAP2
FBXO17
FBXO2
FBXO27
FBXO3
FBXO4
FBXO44
FBXO6
FBXW11
FBXW7
FBXW8
FCGR1A
FCGR1B
FZR1
GPR75-ASB3
HECTD3
HERC2
HLA-A
HLA-B
HLA-C
HLA-DMA
HLA-DMB
HLA-DOA
HLA-DOB
HLA-DPA1
HLA-DPB1
HLA-DQA1
HLA-DQA2
HLA-DRA
HLA-DRB1
HLA-DRB5
HLA-F
HLA-G
HSPA5
HUWE1
IFI30
ITCH
ITGAV
ITGB5
KEAP1
KLHL13
KLHL20
KLHL21
KLHL9
LGMN
LNPEP
LRR1
LRRC41
LRSAM1
MGRN1
MIR4720
MKRN1
MRC1
MRC2
NCF1
NCF2
NCF4
NEDD4
NEDD4L
NPEPPS
PARK2
PDIA3
PJA1
PJA2
PSMA1
PSMA2
PSMA3
PSMA4
PSMA5
PSMA6
PSMA7
PSMA8
PSMB1
PSMB10
PSMB11
PSMB2
PSMB3
PSMB4
PSMB5
PSMB6
PSMB7
PSMB8
PSMB9
PSMC1
PSMC2
PSMC3
PSMC4
PSMC5
PSMC6
PSMD1
PSMD10
PSMD11
PSMD12
PSMD13
PSMD14
PSMD2
PSMD3
PSMD4
PSMD5
PSMD6
PSMD7
PSMD8
PSMD9
PSME1
PSME2
PSME3
PSME4
PSMF1
RBCK1
RBX1
RCHY1
RNF111
RNF123
RNF138
RNF144B
RNF182
RNF19B
RNF220
RNF25
RNF34
RNF4
RNF41
RNF6
RPS27A
SAR1B
SEC13
SEC23A
SEC24A
SEC24B
SEC24C
SEC24D
SEC31A
SEC61A1
SEC61A2
SEC61B
SEC61G
SKP1
SKP2
SMURF1
SMURF2
SOCS1
SOCS3
SPSB1
SPSB2
SPSB4
STUB1
TAP1
TAP2
TAPBP
TCEB1
TCEB2
TPP2
TRIM11
TRIM21
TRIM32
TRIM36
TRIM37
TRIM63
TRIM9
TRIP12
UBA1
UBA3
UBA5
UBA52
UBA6
UBA7
UBB
UBC
UBE2A
UBE2B
UBE2C
UBE2D1
UBE2D2
UBE2D3
UBE2D4
UBE2E1
UBE2E2
UBE2E3
UBE2F
UBE2G1
UBE2G2
UBE2H
UBE2J1
UBE2J2
UBE2K
UBE2L3
UBE2L6
UBE2M
UBE2N
UBE2O
UBE2Q1
UBE2Q2
UBE2R2
UBE2S
UBE2U
UBE2V1
UBE2V2
UBE2W
UBE2Z
UBE3A
UBE3B
UBE3C
UBE4A
UBOX5
UBR1
UBR2
UBR4
VHL
VPRBP
WSB1
WWP1
ZBTB16
ACTR1A
ACTR1B
AP1B1
AP1G1
AP1M1
AP1M2
AP1S1
AP1S2
AP1S3
AP2A1
AP2A2
AP2B1
AP2M1
AP2S1
ARF1
BLK
BLNK
BTK
CALM1
CALM2
CALM3
CBL
CD19
CD4
CD79A
CD79B
CD8A
CD8B
CD8BP
CENPE
CIITA
CLTA
CREB1
CTSA
CTSC
CTSD
CTSE
CTSF
CTSH
CTSK
CTSO
DAPP1
DCTN1
DCTN2
DCTN3
DCTN4
DCTN5
DCTN6
DNM1
DNM2
DNM3
DYNC1H1
DYNC1I1
DYNC1I2
DYNC1LI2
DYNC2H1
DYNC2LI1
DYNLL1
FYN
HLA-DQB1
HLA-DQB2
HLA-E
HSP90AA1
HSP90AB1
HSPA1A
HSPA1B
HSPA1L
HSPA2
HSPA4
HSPA6
HSPA8
IFNG
IGKC
IGKV1-8
IGKV3-11
IGKV3-20
IGKV4-1
IGKV5-2
IGLL5
ITPR1
ITPR2
ITPR3
KIF11
KIF15
KIF18A
KIF20A
KIF22
KIF23
KIF26A
KIF2A
KIF2B
KIF2C
KIF3A
KIF3B
KIF3C
KIF4A
KIF4B
KIF5A
KIF5B
KIFAP3
KIR2DL1
KIR2DL3
KIR2DL4
KIR2DP1
KIR2DS4
KIR3DL1
KIR3DL2
KIR3DL3
KLC1
KLC2
KLC3
KLC4
KLK3
KLRC1
KLRC2
KLRC3
KLRC4
KLRD1
LYN
name
NCK1
NFYA
NFYB
NFYC
ORAI1
OSBPL1A
PIK3AP1
PIK3CD
PIK3R1
PLCG1
PLCG2
RAB7A
RACGAP1
RFX5
RFXANK
RFXAP
RILP
SH3GL2
SH3KBP1
SOS1
SPTBN2
SRMS
STIM1
SYK
TNF
TRPC1
TUBA1A
TUBA1B
TUBA1C
TUBA3C
TUBA3D
TUBA4A
TUBB1
TUBB2A
TUBB2B
TUBB3
TUBB4A
TUBB4B
TUBB6
VAV1
