# Supplementary material for: Integrating single-cell and bulk RNA sequencing data unveils antigen presentation and process-related CAFS and establishes a predictive signature in prostate cancer
Source: J Transl Med. 2024 Jan 14;22:57. doi: 10.1186/s12967-023-04807-y (PMC10789066; doi:10.1186/s12967-023-04807-y)
Supplement: Supplementary file 2 — Additional file 2: Table S2. Primer information of qPCR. [file 12967_2023_4807_MOESM2_ESM.txt]

Primer?name?	Primer sequences
THBS2-F	GCTGGTCCTGCTGGCTCTG
THBS2-R	TGCGGTTGATGTTGCTGATACTG
DPT-F	TCCTGCTGGCTAACAACAGAATATC
DPT-R	ATTATGAACTTCCACTGGCGATCC
COL5A1-F	AGAAGGAGTTGGAGGAGGAGGAG
COL5A1-R	TTGTGGCGGCGGCTGTTC
MARCKS-F	ATCGGTTCTGTTCTGTCCTCTCC
MARCKS-R	AGCCTCGGGTTGGTGTAACG
ACTB-F	CCTGGACTTCGAGCAAGAGATGG
ACTB-R	CAGGAAGGAAGGCTGGAAGAGTG
