# Supplementary material for: Integrating single-cell and bulk RNA sequencing data unveils antigen presentation and process-related CAFS and establishes a predictive signature in prostate cancer
Source: J Transl Med. 2024 Jan 14;22:57. doi: 10.1186/s12967-023-04807-y (PMC10789066; doi:10.1186/s12967-023-04807-y)
Supplement: Supplementary file 3 — Additional file 3: Table S3. 55 DRGs of the CTSK + MRC2 + CAF-C1 and NoneAPP-CAF-C2 subgroups. [file 12967_2023_4807_MOESM3_ESM.txt]

	p_val	avg_log2FC	pct.1	pct.2	p_val_adj
SFRP2	5.48281E-60	-2.026562062	0.025	0.419	1.37312E-55
COL8A1	1.56173E-53	-1.574807574	0.021	0.365	3.9112E-49
THBS2	1.67248E-53	-1.591226413	0.039	0.473	4.18855E-49
IL32	5.18947E-52	-1.218848137	0.05	0.527	1.29965E-47
CLDN11	2.09375E-51	-1.00034821	0.007	0.243	5.24358E-47
VCAN	1.10065E-50	-1.716239442	0.045	0.486	2.75648E-46
EFEMP1	9.02878E-47	-1.417123445	0.019	0.324	2.26117E-42
PDGFRA	1.33199E-45	-1.120158477	0.016	0.297	3.33583E-41
CXCL14	4.74658E-45	-1.842245286	0.011	0.257	1.18873E-40
SFRP4	1.49064E-44	-2.039543658	0.033	0.392	3.73316E-40
COMP	1.70698E-42	-1.333955823	0.009	0.23	4.27495E-38
MFAP5	1.08645E-40	-1.453011758	0.01	0.23	2.72091E-36
ITGBL1	2.35563E-40	-1.26128388	0.015	0.27	5.89943E-36
FBLN1	8.29655E-40	-1.830850967	0.115	0.649	2.07779E-35
COL10A1	1.2869E-39	-1.121608171	0.007	0.203	3.22292E-35
MMP2	4.90698E-37	-1.471561093	0.064	0.486	1.2289E-32
ISLR	6.07608E-37	-1.444420805	0.089	0.568	1.52169E-32
C3	6.84202E-37	-1.459435348	0.015	0.257	1.71352E-32
IGF1	3.67711E-34	-1.338556807	0.029	0.324	9.20897E-30
MRC2	7.34184E-33	-1.075371903	0.055	0.432	1.83869E-28
CFD	1.5552E-32	-1.760775381	0.034	0.338	3.89484E-28
PI16	1.56339E-31	-1.097468776	0.006	0.162	3.91535E-27
DIO2	3.51055E-31	-1.074464658	0.022	0.27	8.79183E-27
DPT	8.88496E-31	-1.015866274	0.008	0.176	2.22515E-26
S100A10	1.15209E-30	-1.33864525	0.086	0.514	2.8853E-26
LOXL1	1.56054E-30	-1.001154447	0.039	0.351	3.90822E-26
CTHRC1	1.05603E-29	-1.627609874	0.043	0.351	2.64471E-25
CTSK	1.12153E-29	-1.258915692	0.089	0.514	2.80876E-25
CDH11	7.79045E-28	-1.219212616	0.08	0.473	1.95104E-23
FGF7	4.82458E-27	-1.044551441	0.024	0.257	1.20827E-22
PRSS23	1.79121E-26	-1.177505105	0.117	0.568	4.48591E-22
IGFBP3	1.76404E-25	-1.121603788	0.028	0.27	4.41786E-21
SFRP1	5.48811E-25	-1.178330087	0.018	0.216	1.37444E-20
LUM	7.73398E-25	-1.608376744	0.141	0.581	1.9369E-20
CYP1B1	1.39988E-24	-1.129209391	0.032	0.284	3.50586E-20
PTGDS	2.25064E-24	-1.385232244	0.016	0.203	5.6365E-20
SERPINF1	2.52397E-23	-1.36562606	0.131	0.554	6.32104E-19
MXRA8	3.23234E-23	-1.077163058	0.103	0.5	8.09507E-19
SULF1	1.03283E-22	-1.091835476	0.111	0.514	2.58662E-18
CFH	2.36847E-22	-1.006855352	0.067	0.392	5.9316E-18
COL5A1	1.31437E-21	-1.109191436	0.116	0.514	3.29172E-17
MARCKS	1.4342E-21	-1.002942349	0.177	0.676	3.59181E-17
FSTL1	2.3303E-18	-1.013676332	0.328	0.838	5.83601E-14
RGS5	2.74628E-18	1.004891884	0.935	0.554	6.87778E-14
OGN	2.88382E-17	-1.138432463	0.028	0.216	7.22224E-13
LTBP2	3.92881E-17	-1.006861813	0.036	0.243	9.83932E-13
IGF2	2.01883E-16	-1.006238745	0.029	0.216	5.05596E-12
POSTN	2.27024E-16	-1.369725866	0.038	0.243	5.68559E-12
CPM	1.71112E-14	1.365359421	0.725	0.365	4.28533E-10
CCDC80	4.5073E-13	-1.03532378	0.257	0.662	1.12881E-08
ZBTB16	1.59604E-11	1.305255622	0.633	0.311	3.99713E-07
MYH11	3.98147E-09	1.107878694	0.675	0.432	9.9712E-05
C11orf96	9.01669E-09	1.137287818	0.666	0.514	0.000225814
PLN	3.28113E-07	1.654817424	0.436	0.189	0.008217264
RERGL	1.35704E-06	1.496274292	0.335	0.068	0.03398579
